# Supplementary material for: Pro-Apoptotic Effect of Zeolitic Imidazolate Framework-8 (ZIF-8)-Loaded Dihydromyricetin on HepG2 Cells
Source: Molecules. 2022 Aug 26;27(17):5484. doi: 10.3390/molecules27175484 (PMC9458003; doi:10.3390/molecules27175484)
Supplement: Supplementary file 1 [file molecules-27-05484-s001.zip]

Archive with 1 entries (1 files):
- molecules-1850397-supplementary.pdf
